# Supplementary material for: Single-cell RNA sequencing identifies a subtype of FN1 + tumor-associated macrophages associated with glioma recurrence and as a biomarker for immunotherapy
Source: Biomark Res. 2024 Oct 7;12:114. doi: 10.1186/s40364-024-00662-1 (PMC11457430; doi:10.1186/s40364-024-00662-1)
Supplement: Supplementary file 1 — Supplementary Material 1: DEGs between high and low RRS TAMs. [file 40364_2024_662_MOESM1_ESM.xlsx]

## Sheet: Sheet 1
p_val	avg_log2FC	pct.1	pct.2	p_val_adj	gene
0	3.73904	1	0.137	0	FN1
1.0278e-242	2.42657	0.408	0.145	2.69962e-238	MT1G
1.12573e-146	2.38055	0.618	0.359	2.95684e-142	MT1X
2.14512e-182	2.10501	0.424	0.18	5.63437e-178	MT1E
4.67868e-149	1.89321	0.207	0.062	1.2289e-144	MT1H
0	1.86567	0.97	0.668	0	S100A10
5.28686e-98	1.81256	0.853	0.661	1.38865e-93	MT2A
0	1.80679	0.927	0.369	0	TGFBI
0	1.77661	0.62	0.214	0	RNASE1
0	1.74536	0.983	0.815	0	LGALS1
0	1.6786	0.604	0.101	0	VCAN
0	1.62512	0.784	0.414	0	PLIN2
0	1.46793	0.993	0.827	0	VIM
0	1.38303	0.576	0.151	0	C15orf48
0	1.37612	0.487	0.105	0	ADM
0	1.37594	0.833	0.419	0	AP1S2
0	1.30576	0.765	0.257	0	FCGR2B
2.88261e-239	1.27688	0.868	0.562	7.57146e-235	TIMP1
0	1.27375	0.981	0.765	0	S100A6
0	1.26686	0.561	0.14	0	BNIP3
0	1.26685	0.966	0.843	0	ENO1
0	1.25643	0.959	0.797	0	LDHA
0	1.23751	0.939	0.655	0	ANXA2
0	1.23169	0.999	0.99	0	GAPDH
0	1.17131	0.921	0.638	0	MIF
0	1.15143	0.971	0.823	0	TPI1
0	1.1511	0.96	0.754	0	PKM
0	1.14893	0.709	0.189	0	CLEC5A
0	1.14443	0.989	0.806	0	S100A4
0	1.14134	0.979	0.9	0	ALDOA
0	1.12153	0.329	0.041	0	MARCO
2.02539e-222	1.08118	0.373	0.13	5.31988e-218	CXCL3
0	1.0488	0.934	0.746	0	PGK1
0	1.03576	0.487	0.146	0	NDRG1
0	1.01077	0.919	0.5	0	LYZ
0	0.984481	0.607	0.174	0	TREM1
1.2308e-247	0.980094	0.772	0.444	3.23281e-243	SLC2A3
1.08485e-295	0.969407	0.691	0.32	2.84946e-291	GPNMB
1.77188e-204	0.944091	0.371	0.135	4.65402e-200	CXCL2
2.11306e-158	0.935368	0.189	0.052	5.55018e-154	EREG
0	0.924852	0.86	0.435	0	FAM26F
0	0.924765	0.796	0.334	0	CSTA
6.48424e-278	0.922688	0.55	0.23	1.70315e-273	FBP1
2.25011e-187	0.914918	0.941	0.789	5.91014e-183	CSTB
0	0.886463	0.802	0.436	0	BNIP3L
0	0.882101	0.448	0.123	0	HK2
0	0.874911	0.491	0.152	0	LMNA
0	0.859575	0.524	0.125	0	VEGFA
0	0.847327	0.546	0.136	0	ADAM8
0	0.843618	0.892	0.551	0	SLC16A3
9.17487e-256	0.843091	0.714	0.393	2.40987e-251	FAM162A
0	0.836073	0.338	0.072	0	SLC2A1
0	0.825272	0.403	0.116	0	IL1RN
3.3542e-109	0.817033	0.363	0.17	8.81014e-105	MT1F
2.11699e-257	0.811152	0.858	0.607	5.56048e-253	PGAM1
2.01857e-128	0.807725	0.398	0.183	5.30196e-124	G0S2
0	0.802069	0.893	0.534	0	C1orf162
1.15584e-198	0.801766	0.562	0.257	3.03592e-194	CCL2
1.45483e-294	0.795946	0.756	0.402	3.82126e-290	EIF4EBP1
0	0.77847	0.894	0.49	0	PLAUR
7.44795e-132	0.771977	0.945	0.817	1.95628e-127	ALOX5AP
0	0.768019	0.938	0.687	0	AP2S1
0	0.766363	0.273	0.059	0	HILPDA
0	0.743648	0.55	0.137	0	BCAT1
3.05008e-134	0.735538	0.875	0.595	8.01134e-130	HMOX1
0	0.734526	0.57	0.169	0	PKIB
1.74356e-237	0.727188	0.889	0.552	4.57963e-233	SERPINA1
1.60098e-199	0.72274	0.946	0.723	4.20513e-195	TYMP
2.44067e-185	0.717701	0.741	0.409	6.41065e-181	LGALS3
6.02652e-166	0.715852	0.981	0.775	1.58292e-161	NEAT1
3.11713e-224	0.714867	0.596	0.279	8.18744e-220	SLC25A37
7.28165e-304	0.712216	0.213	0.04	1.9126e-299	RETN
8.52465e-228	0.70392	0.936	0.748	2.23908e-223	C4orf3
2.77288e-237	0.695795	0.889	0.64	7.28325e-233	GSTO1
0	0.695535	0.514	0.144	0	ASPH
3.86096e-277	0.694921	0.67	0.307	1.01412e-272	UPP1
4.80839e-230	0.694538	0.533	0.227	1.26297e-225	RALA
9.30224e-133	0.691079	0.739	0.471	2.44333e-128	FABP5
2.05402e-215	0.688192	0.884	0.622	5.39508e-211	LSP1
4.02184e-196	0.684784	0.854	0.538	1.05638e-191	IFITM3
0	0.672806	0.315	0.04	0	CST6
0	0.672163	0.998	0.93	0	S100A11
9.34871e-85	0.668948	0.862	0.664	2.45553e-80	HSPB1
1.30091e-216	0.66891	0.805	0.507	3.41697e-212	TAGLN2
0	0.668418	0.396	0.063	0	RP11-742B18.1
0	0.654688	0.52	0.149	0	PDLIM7
1.83563e-259	0.65429	0.656	0.309	4.82148e-255	GPI
0	0.653476	0.387	0.109	0	LINC01272
0	0.646202	0.52	0.163	0	FNDC3B
0	0.641074	0.52	0.163	0	METRNL
0	0.636074	0.532	0.185	0	ERO1A
4.21222e-173	0.628329	0.944	0.64	1.10638e-168	GLUL
7.80254e-296	0.628111	0.609	0.25	2.04942e-291	NCF2
0	0.62734	0.524	0.176	0	CD93
3.83549e-233	0.616497	0.447	0.17	1.00743e-228	PLAU
3.99441e-302	0.616064	0.189	0.032	1.04917e-297	MCEMP1
0	0.614134	0.472	0.116	0	ASGR1
2.01496e-293	0.608505	0.416	0.133	5.29248e-289	ANKRD37
8.89556e-304	0.607816	0.52	0.189	2.33651e-299	FPR3
1.44061e-118	0.599133	0.768	0.511	3.7839e-114	RGS2
1.58547e-227	0.598054	0.62	0.296	4.16441e-223	TUBA1C
1.45083e-275	0.596684	0.291	0.072	3.81075e-271	FCN1
7.10756e-180	0.591556	0.887	0.677	1.86687e-175	SEC61G
1.11135e-192	0.589789	0.939	0.728	2.91907e-188	CAPG
1.04188e-24	0.588058	0.372	0.263	2.73659e-20	NUPR1
2.03906e-196	0.58559	0.728	0.408	5.35581e-192	RBPJ
2.8501e-75	0.580556	0.965	0.92	7.48608e-71	HSP90AA1
1.43919e-202	0.5781	0.861	0.521	3.78017e-198	APLP2
5.05125e-151	0.575748	0.333	0.131	1.32676e-146	SDS
0	0.573254	0.276	0.032	0	ANPEP
0	0.569662	0.313	0.06	0	MXI1
8.33208e-52	0.569043	0.719	0.561	2.18851e-47	DDIT4
1.01404e-203	0.568927	0.758	0.426	2.66347e-199	BRI3
2.94005e-37	0.568715	0.429	0.288	7.72233e-33	IFI27
9.66605e-256	0.554196	0.544	0.221	2.53888e-251	P4HA1
6.70264e-202	0.551803	0.473	0.199	1.76051e-197	ATF5
0	0.551141	0.595	0.217	0	BLVRA
6.9472e-196	0.545101	0.951	0.804	1.82475e-191	TSPO
2.98456e-129	0.544577	0.446	0.21	7.83925e-125	HSPA6
8.43566e-170	0.543879	0.692	0.395	2.21571e-165	PTTG1IP
7.04468e-123	0.542564	0.742	0.466	1.85035e-118	CXCL8
1.56726e-156	0.541833	0.901	0.654	4.11657e-152	EMP3
2.94626e-158	0.53966	0.582	0.314	7.73864e-154	NME1
5.91771e-208	0.534925	0.772	0.424	1.55435e-203	RAB31
1.40323e-153	0.53433	0.731	0.444	3.68572e-149	CD300A
5.81305e-219	0.532996	0.54	0.24	1.52686e-214	RAB13
8.97508e-285	0.52733	0.187	0.033	2.35739e-280	ANGPTL4
0	0.523545	0.473	0.129	0	ACTN1
2.24498e-146	0.522912	0.742	0.428	5.89666e-142	NAMPT
2.14948e-214	0.522377	0.724	0.377	5.64581e-210	ARHGAP18
6.94369e-179	0.521745	0.762	0.425	1.82383e-174	CD9
4.97641e-202	0.51987	0.635	0.313	1.3071e-197	ENG
1.63211e-228	0.517227	0.529	0.222	4.28689e-224	TUBGCP2
3.50788e-174	0.516403	0.759	0.45	9.2138e-170	ZYX
1.7455e-149	0.514289	0.912	0.728	4.58474e-145	DYNLL1
1.13986e-285	0.509389	1	0.999	2.99397e-281	TMSB10
0	0.507401	0.142	0.016	0	TACSTD2
5.38921e-24	0.50449	0.123	0.066	1.41553e-19	CXCL10
6.19746e-116	0.50166	0.589	0.327	1.62783e-111	RGCC
